# Supplementary material for: Synthesis, Biological Activity and Molecular Docking Studies of Novel Nicotinic Acid Derivatives
Source: Int J Mol Sci. 2022 Mar 4;23(5):2823. doi: 10.3390/ijms23052823 (PMC8911400; doi:10.3390/ijms23052823)
Supplement: Supplementary file 1 [file ijms-23-02823-s001.zip]

Archive with 1 entries (1 files):
- ijms-1605869-supplementary.pdf
